# Supplementary material for: The Global Secondary Metabolite Regulator AcLaeA Modulates Aspergillus carbonarius Virulence, Ochratoxin Biosynthesis, and the Mode of Action of Biopesticides and Essential Oils
Source: Toxins (Basel). 2024 Dec 24;17(1):2. doi: 10.3390/toxins17010002 (PMC11768970; doi:10.3390/toxins17010002)
Supplement: Supplementary file 1 [file toxins-17-00002-s001.zip]

Archive with 1 entries (1 files):
- toxins-3322002-supplementary.pdf
